# Supplementary material for: The influences of N-acetyl cysteine (NAC) on the cytotoxicity and mechanical properties of Poly-methylmethacrylate (PMMA)-based dental resin
Source: PeerJ. 2015 Apr 23;3:e868. doi: 10.7717/peerj.868 (PMC4411485; doi:10.7717/peerj.868)
Supplement: Supplemental Information 1 [file peerj-03-868-s001.xlsx]

## Sheet: 工作表1
HPLC
standard cure
	concentration (c)	peak area (A)
	100	2796784
	80	2170062
	60	1689306
	40	1075599
	20	599171
	5	168783
	1	115591
sample
	concentration (c)	peak area (A)
		2294550
		2413557
		2549226
Mean	0.537022	2419111
SD	0.0179602	127429
MTT
	Day3
	OD									relative cell viability
		Control	0	0.0015	0.003	0.006	0.009				Control	0	0.0015	0.003	0.006	0.009
		1.283	0.148	0.678	0.872	1.118	1.244				1.02014	0.117678	0.539094	0.693347	0.888948	0.989133
		1.234	0.187	0.631	0.8325	1.081	1.198				0.981182	0.148688	0.501723	0.66194	0.859528	0.952558
		1.256	0.116	0.657	0.926	1.004	1.164				0.998675	0.0922343	0.522396	0.736284	0.798304	0.925523
	Mean	1.25767	0.150333	0.655333	0.876833	1.06767	1.202			Mean	1	0.119534	0.521071	0.697191	0.848927	0.955738
	SD	0.0245425	0.0355575	0.0235443	0.046937	0.0581578	0.0401497			SD	0.0195143	0.0282726	0.0187206	0.0373207	0.0462426	0.031924
	Day 7
	OD									relative cell viability
		Control	0	0.0015	0.003	0.006	0.009				Control	0	0.0015	0.003	0.006	0.009
		3.14925	0.234	2.486	2.60625	2.866	3.00125				1.00994	0..07504209	0.797242	0.835805	0.919105	0.962479
		3.12725	0.213	2.321	2.66825	2.797	3.04325				1.00289	0.0683075	0.744328	0.855688	0.896977	0.976028
		3.07825	0.261	2.395	2.65625	2.874	3.08775				0.987172	0.0837008	0.768059	0.85184	0.921671	0.990219
	Mean	3.11825	0.236	2.40067	2.64358	2.84567	3.04408			Mean	1	0.0760042	0.769876	0.847778	0.912585	0.976242
	SD	0.0363456	0.0240624	0.0826458	0.0328836	0.042336	0.043256			SD	0.0116558	0.0108847	0.0265039	0.0105455	0.0135768	0.0138712
FS											FTIR
												0%			0.15%			0.30%			0.60%			0.90%
											5min	0.327068	0.328976	0.348148	0.282407	0.276667	0.264468	0.274131	0.270771	0.268632	0.274854	0.256966	0.258947	0.231713	0.221968	0.227053
	0		0.0015		0.003		0.006		0.009		10min	0.610306	0.611111	0.609568	0.545525	0.542535	0.553498	0.502938	0.500965	0.510711	0.491228	0.488722	0.464115	0.395085	0.413989	0.42029
	95.625		87.1875		82.6875		82.5		71.9062		20min	0.655271	0.648148	0.643518	0.589947	0.588164	0.588164	0.556414	0.563746	0.564123	0.527911	0.526316	0.522807	0.474638	0.456522	0.456522
	101.812		85.4062		86.7188		70.7812		70.7812		30min	0.679894	0.676884	0.676884	0.623264	0.628157	0.635684	0.61507	0.609147	0.618919	0.597254	0.578947	0.578947	0.547101	0.565217	0.536232
	95.1562		98.9062		85.7812		75.9375		72.375		1h	0.721247	0.714815	0.708936	0.682749	0.698611	0.689043	0.688004	0.689489	0.682432	0.653251	0.657895	0.631579	0.584121	0.58498	0.603025
	94.5938		82.5		83.625		75		78.75		4h	0.728395	0.735185	0.719907	0.712963	0.712963	0.698611	0.692056	0.697555	0.717718	0.689751	0.695906	0.69378	0.646739	0.652174	0.646739
	85.125		89.4375		81.0938		81.0938		73.875		24h	0.767196	0.762346	0.764133	0.745581	0.758889	0.751271	0.745946	0.73536	0.745946	0.747368	0.736842	0.732057	0.728261	0.71867	0.717391
	93.1875		97.5		81.5625		74.0625		70.2188
	103.125		99		81.375		77.8125		68.25
	103.125		86.3438		85.3125		76.7812		75.9375
	87.6562		92.5312		88.3125		79.2188		74.0625
	96.4688		85.3125		82.9688		78.5625		69.1875
	93.75		88.125		83.9062		78.75		74.0625
	101.25		99.375		76.4062		72.6562		74.1562
Mean	95.9062		90.9688		83.3125		76.9297		72.7969
SD	5.77361		6.20881		3.1202		3.42959		2.968
Microhardness
	0	0.0015	0.003	0.006	0.009
	16	14.3	15.4	14	13.7
	14.9	14.7	14	13.2	12.9
	14.5	14.4	14.1	13.1	12.1
	16.4	14.6	13.8	14.2	12.2
	15.3	14.6	13	13	14.2
	16.7	13.5	13.5	12.9	13.2
	15.8	14.6	13.5	13.1	12.1
	16.1	15.9	14	12.1	12
	15.2	15.8	13.8	14.1	11.9
	15.6	15.3	13.2	14.5	13.1
	14.9	14.6	14	14.2	12.1
	15.9	15.2	15.6	13.2	14.9
	14.8	16.1	13.2	14.1	13.6
	15.2	14.9	14.6	13.7	13.1
	14.4	15.8	15.1	13.5	13.2
Mean	15.4467	14.9533	14.0533	13.5267	12.9533
SD	0.692683	0.718994	0.798093	0.65734	0.896714
Ra
	0		0.0015		0.003		0.006		0.009
	0.46835		0.74145		0.79172		1.4264		0.9901
	0.44717		0.53173		0.91106		1.359		1.3672
	0.52521		0.52073		0.86981		1.2864		1.528
Mean	0.480243		0.59797		0.85753		1.35727		1.2951
SD	0.0403565		0.124379		0.0606103		0.0700161		0.276103
